# Supplementary material for: Bio-Inspired Silver Nanoparticles Impose Metabolic and Epigenetic Toxicity to Saccharomyces cerevisiae
Source: Front Pharmacol. 2019 Sep 12;10:1016. doi: 10.3389/fphar.2019.01016 (PMC6751407; doi:10.3389/fphar.2019.01016)
Supplement: Supplementary file 2 [file Table_1.xlsx]

## Sheet: Supplementary information Conce
Amino Acid Metabolism								Nucleotide Metabolism and urea cycle
	Control 1	Control 2	Control 3	AgNP 1	AgNP 2	AgNP 3			Control 1	Control 2	Control 3	AgNP 1	AgNP 2	AgNP 3
	0	0	0	1	1	1			0	0	0	1	1	1
Glycine	42.9	46.8	29.5	4.9	5.5	4.3		Uracil	0.1	0.3	0.2	0.1	0.2	0.15
Tyrosine	2.5	3.3	2	0.7	1.3	0.51		Hypoxanthine	0.3	0.2	0.13	0.1	0.3	0.13
L-Phenylalanine	6.3	6.9	5.6	1.7	2.6	1.2		Xanthine	12.7	15.8	11.6	1.8	2.6	1.2
L-Alanine	17.2	19.1	16.3	2.8	3.6	2.1		Mannose	18.4	20.2	16.7	10.4	11.7	9.7
L-Proline	30.2	34.2	28.6	18.4	22.1	16.4		Creatine	0.8	1.4	0.6	1.2	1.6	0.9
L-Threonine	11.8	14.5	9.7	5.4	6.2	4.9		L-Ornithine	6.9	7.8	5.6	7	6.4	7.9
L-Asparagine	17	19	15	6.9	7.6	6.1		Urea	16.6	18.7	14.5	18.7	19.6	17.5
Isoleucine	27.9	29.8	26.3	6.8	6	7.5		NAD	1.5	2	1	0.6	0.9	0.3
L-Serine	19.3	21.6	17.4	13.2	15.3	11.3		ATP	1.5	1	2	0.7	1.3	0.4
L-Histidine	162.8	157.2	171.4	12.6	13.5	10.5		UTP	2.1	2.8	1.6	1.2	1.8	0.84
L-Lysine	216.4	223.3	210.4	68.3	74.6	65.8		Formate	5.8	6.4	5.1	3.7	4.3	2.9
L-Glutamic acid	521.7	530.4	518.4	121.3	126.5	118.7		Lipid Metabolism
Valine	35.6	40.2	30.6	6.7	7.4	6.1			Control 1	Control 2	Control 3	AgNP 1	AgNP 2	AgNP 3
Aspartate	72.2	78.3	69.4	22.5	25.4	20.1		Choline	1.8	2.3	1.4	1.4	1.9	0.95
L-Cysteine	3.6	4.6	2.8	12.5	13.2	11.4		Glycerol	14.8	16.3	13.2	0.8	1.3	0.51
L-Glutamine	81	88	75	35.9	40.1	301		Glycolate	1.5	1.9	1.1	0.9	1.5	0.6
L-Arginine	314.4	326	310.1	110	120	100		Ethanol	4.3	5	3.8	5.4	5.1	6.3
Dimethylglycine	5.3	5.9	4.7	4.8	5.5	4		Ethanolamine	0	0	0	5.2	5.9	4.8
L-Leucine	34.8	40.1	30.2	5.9	6.4	5.4		Methylamine	0.4	0.6	0.2	0.2	0.3	0.1
Tryptophan	2.9	3.8	2.3	1.3	1.7	0.99		Phosphorylcholine	5.5	6.2	5	6.3	6.8	5.7
Taurine	16.4	8.7	14.8	3.1	3.7	2.7		Carnitine	27	32	23	12.3	15.3	10.3
Creatinine	0	0	0	0.8	1.4	0.5		Isopropyl alcohol	1.1	1.7	0.8	6.1	6.6	5.4
Methionine	8.5	10.3	76	2.5	3.1	1.9		Myo-inositol	20.2	25.4	18.4	1	0.55	2.1
Phenylacetate	0.1	0.3	0.2	0.1	0.2	0.15		Organic Acids
Glutathione	3.6	4.2	3	1.5	2.1	0.99			Control 1	Control 2	Control 3	AgNP 1	AgNP 2	AgNP 3
								2-Hydroxybutyric acid	5.2	6.1	4.9	1.9	2.5	1.4
								Acetone	0.7	1.5	0.4	1.4	2	1
Gylcolysis abd TCA Cycle								Methylmalonic acid	1.9	2.4	1.2	0.1	0.2	0.15
	Control 1	Control 2	Control 3	AgNP 1	AgNP 2	AgNP 3		Acetic acid	10.1	14.6	8.7	3.2	3.7	2.8
D-Glucose	83.4	88.2	79.4	15.5	20.8	14.8		Malonate	18.1	21.3	15.6	5.5	6	5.1
Pyruvic acid	7.8	86	6.6	3.3	3.9	2.8		Alpha-ketoisovaleric acid	0.6	0.8	1	0.1	0.2	1.5
Oxalacetate	33	37	30	7.8	8.6	7.1		3-Hydroxyisobutyrate	0.3	0.6	0.2	0.1	1.5	0.2
Lactate	5.1	7	4.6	4.8	5.5	4.1		p-Hydroxyphenylacetic acid	1.3	1.8	1.1	0.2	0.5	0.1
Citrate	25.4	28.5	23.2	5.3	5.9	4.8		Isobutyric acid	1.5	1	2	0.7	1.3	0.4
Succinate	4.4	5.6	3.8	0.1	0.2	0.15		3-Hydroxybutyric acid	0	0	0	1.2	1.6	0.98
Fumaric acid	1.6	2.9	1.1	0.4	0.9	0.11		2-Hydroxyisovalerate	0	0	0	0.1	0.2	0.15
								Isovaleric acid	0.5	1	0.8	0.7	1.2	0.4
								3-Hydroxyisovaleric acid	0.7	1.2	0.5	0.8	1.4	0.5
								Ascorbic acid	97.5	100.5	92.6	9.8	11.5	8.6

## Sheet: Fold Change (control vs AgNPs)
Amino Acid Metabolism
	Control	AgNPs	STDEV	STDEV
Glycine	39.7333	4.9	3.02477	0.2
Tyrosine	2.6	0.836667	0.218581	0.13745
L-Phenylalanine	6.26667	1.83333	0.21688	0.236487
L-Alanine	17.5333	2.83333	0.476484	0.250185
L-Proline	31	18.9667	0.96148	0.963981
L-Threonine	12	5.5	0.802081	0.218581
Aspartate	73.3	22.6667	1.51694	0.884643
L-Serine	19.4333	0	0.701057	0
L-Glutamate	523.5	122.167	2.0664	1.32386
L-Asparagine	17	6.86667	0.666667	0.250185
Isoleucine	28	6.76667	0.584047	0.250185
L-Histidine	167.1	12.2	2.02704	0.51316
L-Lysine	216.7	69.5667	2.15174	1.51156
L-Arginine	316.833	110	2.74152	3.33333
Taurine	13.3	3.16667	1.35442	0.167774
L-Leucine	35.0333	5.9	1.65137	0.166667
Methionine	31.6	2.5	12.8207	0.2
L-Cysteine	3.66667	12.3667	0.300617	0.302459
L-Glutamine	81.3333	125.667	2.1688	50.6192
Valine	35.4667	6.73333	1.60046	0.21688
Tryptophan	3	1.33	0.251661	0.11865
Glutathione	1.53	3.6	0.2	0.185203
Organic Acids
	Control	AgNPs	STDEV	STDEV
2-Hydroxybutyric acid	5.4	1.93333	0.208167	0.183586
Acetone	0.866667	1.46667	0.189541	0.167774
Methylmalonic acid	1.83333	0.15	0.200924	0.0166667
Acetic acid	9.13333	3.23333	1.02758	0.150308
Malonate	10.3333	5.53333	0.952385	0.150308
Alpha-ketoisovaleric acid	0.8	0.6	0.0666667	0.260342
3-Hydroxyisobutyrate	0.366667	0.6	0.0693889	0.260342
p-Hydroxyphenylacetic acid	1.4	0.266667	0.120185	0.0693889
Isobutyric acid	1.5	0.8	0.166667	0.152753
3-Hydroxybutyric acid	0	1.26	0	0.104775
Isovaleric acid	0.766667	0.766667	0.083887	0.134715
3-Hydroxyisovaleric acid	0.8	0.9	0.120185	0.152753
Lipid Metabolism
	Control	AgNPs	STDEV	STDEV
Carnitine	27.3333	12.6333	1.50308	0.83887
Ethanol	4.36667	5.6	0.200924	0.208167
Phosphorylcholine	5.56667	6.26667	0.200924	0.183586
Ethanolamine	0	5.3	0	0.185592
Choline	1.83333	1.41667	0.150308	0.158406
Glycolate	1.5	1	0.133333	0.152753
Glycerol	14.7667	0.87	0.516756	0.133208
Myo-inositol	21.3333	1.21667	1.21167	0.265797
Glycolysis and TCA cycle
	Control	AgNPs	STDEV	STDEV
Pyruvic acid	33.4667	3.33333	1.51664	0.183586
Oxalacetate	33.3333	7.83333	1.17063	0.250185
Lactate	5.56667	4.8	0.422076	0.233333
Citrate	25.7	5.33333	0.887568	0.183586
Succinate	4.6	0.15	0.305505	0.0166667
Fumaric acid	1.86667	0.47	0.309719	0.133208
Formate	5.76667	3.63333	0.21688	0.234126
Nucleotide metabolism and urea cycle
	Control	AgNPs	STDEV	STDEV
Uracil	0.2	0.15	0.0333333	0.0166667
Hypoxanthine	0.21	0.176667	0.02848	0.0359526
Xanthine	13.3667	1.86667	0.725973	0.234126
Mannose	18.4333	10.6	0.583413	0.338296
Creatine	0.933333	1.23333	0.138778	0.117063
L-Ornithine	6.76667	7.1	0.368681	0.251661
Urea	16.6	18.6	0.7	0.351188
NAD	1.5	0.6	0.166667	0.1
ATP	1.5	0.8	0.166667	0.152753
UTP	2.16667	1.28	0.200924	0.161658
